# Supplementary material for: Forecasting for Haditha reservoir inflow in the West of Iraq using Support Vector Machine (SVM)
Source: PLoS One. 2024 Sep 6;19(9):e0308266. doi: 10.1371/journal.pone.0308266 (PMC11379161; doi:10.1371/journal.pone.0308266)
Supplement: S1 Data — (XLSX) [file pone.0308266.s001.xlsx]

## Sheet: ورقة1
DATE
1985-05-01
1985-05-02
1985-05-03
1985-05-04
1985-05-05
1985-05-06
1985-05-07
1985-05-08	503
1985-05-09	545
1985-05-10	745
1985-05-11	771
1985-05-12	1062
1985-05-13	1042
1985-05-14	1070
1985-05-15	724
1985-05-16	692
1985-05-17	692
1985-05-18	692
1985-05-19	690
1985-05-20	600
1985-05-21	577
1985-05-22	625
1985-05-23	738
1985-05-24	758
1985-05-25	806
1985-05-26	797
1985-05-27	727
1985-05-28	740
1985-05-29	788
1985-05-30	844
1985-05-31	842
1985-06-01	750
1985-06-02	747
1985-06-03	636
1985-06-04	638
1985-06-05	657
1985-06-06	968
1985-06-07	1092
1985-06-08	1246
1985-06-09	1159
1985-06-10	754
1985-06-11	686
1985-06-12	750
1985-06-13	800
1985-06-14	800
1985-06-15	845
1985-06-16	878
1985-06-17	765
1985-06-18	739
1985-06-19	905
1985-06-20	963
1985-06-21	530
1985-06-22	512
1985-06-23	587
1985-06-24	662
1985-06-25	815
1985-06-26	711
1985-06-27	626
1985-06-28	529
1985-06-29	465
1985-06-30	416
1985-07-01	397
1985-07-02	347
1985-07-03	372
1985-07-04	403
1985-07-05	361
1985-07-06	339
1985-07-07	334
1985-07-08	324
1985-07-09	300
1985-07-10	317
1985-07-11	548
1985-07-12	500
1985-07-13	380
1985-07-14	353
1985-07-15	352
1985-07-16	470
1985-07-17	533
1985-07-18	600
1985-07-19	545
1985-07-20	472
1985-07-21	456
1985-07-22	460
1985-07-23	535
1985-07-24	463
1985-07-25	403
1985-07-26	370
1985-07-27	413
1985-07-28	396
1985-07-29	355
1985-07-30	298
1985-07-31	300
1985-08-01	314
1985-08-02	351
1985-08-03	406
1985-08-04	454
1985-08-05	531
1985-08-06	530
1985-08-07	643
1985-08-08	497
1985-08-09	448
1985-08-10	553
1985-08-11	547
1985-08-12	635
1985-08-13	651
1985-08-14	649
1985-08-15	476
1985-08-16	474
1985-08-17	735
1985-08-18	676
1985-08-19	605
1985-08-20	702
1985-08-21	770
1985-08-22	630
1985-08-23	500
1985-08-24	416
1985-08-25	425
1985-08-26	480
1985-08-27	468
1985-08-28	533
1985-08-29	509
1985-08-30	372
1985-08-31	331
1985-09-01	340
1985-09-02	322
1985-09-03	305
1985-09-04	380
1985-09-05	457
1985-09-06	504
1985-09-07	613
1985-09-08	497
1985-09-09	412
1985-09-10	360
1985-09-11	510
1985-09-12	505
1985-09-13	470
1985-09-14	528
1985-09-15	708
1985-09-16	651
1985-09-17	641
1985-09-18	668
1985-09-19	551
1985-09-20	456
1985-09-21	496
1985-09-22	519
1985-09-23	570
1985-09-24	575
1985-09-25	613
1985-09-26	768
1985-09-27	852
1985-09-28	980
1985-09-29	739
1985-09-30	594
1985-10-01	554
1985-10-02	579
1985-10-03	561
1985-10-04	566
1985-10-05	585
1985-10-06	516
1985-10-07	530
1985-10-08	481
1985-10-09	575
1985-10-10	682
1985-10-11	778
1985-10-12	700
1985-10-13	551
1985-10-14	467
1985-10-15	381
1985-10-16	410
1985-10-17	413
1985-10-18	443
1985-10-19	550
1985-10-20	628
1985-10-21	594
1985-10-22	485
1985-10-23	583
1985-10-24	733
1985-10-25	718
1985-10-26	806
1985-10-27	700
1985-10-28	594
1985-10-29	623
1985-10-30	519
1985-10-31	462
1985-11-01	498
1985-11-02	527
1985-11-03	528
1985-11-04	525
1985-11-05	574
1985-11-06	549
1985-11-07	566
1985-11-08	666
1985-11-09	688
1985-11-10	662
1985-11-11	564
1985-11-12	492
1985-11-13	560
1985-11-14	586
1985-11-15	602
1985-11-16	587
1985-11-17	602
1985-11-18	638
1985-11-19	750
1985-11-20	821
1985-11-21	703
1985-11-22	666
1985-11-23	664
1985-11-24	636
1985-11-25	610
1985-11-26	556
1985-11-27	586
1985-11-28	582
1985-11-29	642
1985-11-30	656
1985-12-01	668
1985-12-02	711
1985-12-03	930
1985-12-04	940
1985-12-05	953
1985-12-06	1022
1985-12-07	1104
1985-12-08	982
1985-12-09	761
1985-12-10	854
1985-12-11	878
1985-12-12	1025
1985-12-13	1063
1985-12-14	1043
1985-12-15	766
1985-12-16	670
1985-12-17	750
1985-12-18	654
1985-12-19	558
1985-12-20	562
1985-12-21	556
1985-12-22	570
1985-12-23	530
1985-12-24	794
1985-12-25	777
1985-12-26	584
1985-12-27	507
1985-12-28	475
1985-12-29	548
1985-12-30	538
1985-12-31	510
1986-01-01	530
1986-01-02	465
1986-01-03	480
1986-01-04	460
1986-01-05	432
1986-01-06	460
1986-01-07	530
1986-01-08	586
1986-01-09	574
1986-01-10	598
1986-01-11	616
1986-01-12	774
1986-01-13	586
1986-01-14	515
1986-01-15	616
1986-01-16	592
1986-01-17	556
1986-01-18	423
1986-01-19	93
1986-01-20	393
1986-01-21	377
1986-01-22	423
1986-01-23	485
1986-01-24	495
1986-01-25	414
1986-01-26	470
1986-01-27	510
1986-01-28	480
1986-01-29	520
1986-01-30	480
1986-01-31	475
1986-02-01	475
1986-02-02	510
1986-02-03	525
1986-02-04	495
1986-02-05	385
1986-02-06	397
1986-02-07	365
1986-02-08	355
1986-02-09	355
1986-02-10	351
1986-02-11	358
1986-02-12	450
1986-02-13	540
1986-02-14	580
1986-02-15	646
1986-02-16	646
1986-02-17	592
1986-02-18	849
1986-02-19	568
1986-02-20	423
1986-02-21	397
1986-02-22	373
1986-02-23	351
1986-02-24	351
1986-02-25	341
1986-02-26	327
1986-02-27	377
1986-02-28	480
1986-03-01	470
1986-03-02	515
1986-03-03	490
1986-03-04	586
1986-03-05	610
1986-03-06	610
1986-03-07	592
1986-03-08	598
1986-03-09	616
1986-03-10	586
1986-03-11	446
1986-03-12	373
1986-03-13	389
1986-03-14	437
1986-03-15	500
1986-03-16	441
1986-03-17	351
1986-03-18	318
1986-03-19	309
1986-03-20	355
1986-03-21	321
1986-03-22	298
1986-03-23	309
1986-03-24	303
1986-03-25	362
1986-03-26	397
1986-03-27	365
1986-03-28	385
1986-03-29	355
1986-03-30	315
1986-03-31	296
1986-04-01	286
1986-04-02	288
1986-04-03	286
1986-04-04	393
1986-04-05	385
1986-04-06	397
1986-04-07	480
1986-04-08	337
1986-04-09	324
1986-04-10	397
1986-04-11	385
1986-04-12	385
1986-04-13	405
1986-04-14	441
1986-04-15	351
1986-04-16	423
1986-04-17	475
1986-04-18	437
1986-04-19	369
1986-04-20	373
1986-04-21	369
1986-04-22	341
1986-04-23	369
1986-04-24	450
1986-04-25	419
1986-04-26	397
1986-04-27	377
1986-04-28	405
1986-04-29	377
1986-04-30	480
1986-05-01	520
1986-05-02	437
1986-05-03	410
1986-05-04	466
1986-05-05	588
1986-05-06	475
1986-05-07	530
1986-05-08	580
1986-05-09	610
1986-05-10	604
1986-05-11	646
1986-05-12	703
1986-05-13	562
1986-05-14	460
1986-05-15	437
1986-05-16	460
1986-05-17	470
1986-05-18	592
1986-05-19	432
1986-05-20	341
1986-05-21	337
1986-05-22	348
1986-05-23	381
1986-05-24	401
1986-05-25	432
1986-05-26	428
1986-05-27	362
1986-05-28	410
1986-05-29	423
1986-05-30	465
1986-05-31	545
1986-06-01	622
1986-06-02	535
1986-06-03	432
1986-06-04	485
1986-06-05	652
1986-06-06	849
1986-06-07	800
1986-06-08	716
1986-06-09	604
1986-06-10	535
1986-06-11	414
1986-06-12	540
1986-06-13	628
1986-06-14	646
1986-06-15	480
1986-06-16	362
1986-06-17	315
1986-06-18	377
1986-06-19	414
1986-06-20	580
1986-06-21	634
1986-06-22	640
1986-06-23	562
1986-06-24	385
1986-06-25	373
1986-06-26	419
1986-06-27	423
1986-06-28	423
1986-06-29	535
1986-06-30	505
1986-07-01	351
1986-07-02	535
1986-07-03	640
1986-07-04	658
1986-07-05	652
1986-07-06	530
1986-07-07	480
1986-07-08	369
1986-07-09	441
1986-07-10	598
1986-07-11	729
1986-07-12	690
1986-07-13	550
1986-07-14	568
1986-07-15	432
1986-07-16	646
1986-07-17	592
1986-07-18	586
1986-07-19	610
1986-07-20	696
1986-07-21	683
1986-07-22	690
1986-07-23	807
1986-07-24	586
1986-07-25	634
1986-07-26	634
1986-07-27	683
1986-07-28	722
1986-07-29	535
1986-07-30	761
1986-07-31	761
1986-08-01	722
1986-08-02	742
1986-08-03	787
1986-08-04	748
1986-08-05	580
1986-08-06	664
1986-08-07	709
1986-08-08	658
1986-08-09	683
1986-08-10	703
1986-08-11	787
1986-08-12	652
1986-08-13	622
1986-08-14	640
1986-08-15	652
1986-08-16	748
1986-08-17	774
1986-08-18	670
1986-08-19	460
1986-08-20	455
1986-08-21	450
1986-08-22	465
1986-08-23	530
1986-08-24	580
1986-08-25	574
1986-08-26	475
1986-08-27	586
1986-08-28	574
1986-08-29	634
1986-08-30	622
1986-08-31	592
1986-09-01	628
1986-09-02	598
1986-09-03	574
1986-09-04	610
1986-09-05	592
1986-09-06	580
1986-09-07	568
1986-09-08	586
1986-09-09	495
1986-09-10	586
1986-09-11	683
1986-09-12	674
1986-09-13	652
1986-09-14	598
1986-09-15	622
1986-09-16	545
1986-09-17	629
1986-09-18	774
1986-09-19	729
1986-09-20	722
1986-09-21	555
1986-09-22	774
1986-09-23	634
1986-09-24	741
1986-09-25	781
1986-09-26	755
1986-09-27	696
1986-09-28	696
1986-09-29	722
1986-09-30	759
1986-10-01	1005
1986-10-02	1100
1986-10-03	1055
1986-10-04	938
1986-10-05	755
1986-10-06	574
1986-10-07	446
1986-10-08	455
1986-10-09	480
1986-10-10	460
1986-10-11	475
1986-10-12	465
1986-10-13	475
1986-10-14	380
1986-10-15	397
1986-10-16	437
1986-10-17	441
1986-10-18	455
1986-10-19	550
1986-10-20	505
1986-10-21	389
1986-10-22	432
1986-10-23	450
1986-10-24	414
1986-10-25	419
1986-10-26	385
1986-10-27	373
1986-10-28	330
1986-10-29	373
1986-10-30	341
1986-10-31	362
1986-11-01	500
1986-11-02	414
1986-11-03	315
1986-11-04	315
1986-11-05	389
1986-11-06	800
1986-11-07	930
1986-11-08	807
1986-11-09	735
1986-11-10	628
1986-11-11	520
1986-11-12	540
1986-11-13	677
1986-11-14	690
1986-11-15	677
1986-11-16	670
1986-11-17	586
1986-11-18	490
1986-11-19	709
1986-11-20	794
1986-11-21	722
1986-11-22	735
1986-11-23	961
1986-11-24	690
1986-11-25	510
1986-11-26	604
1986-11-27	742
1986-11-28	768
1986-11-29	729
1986-11-30	748
1986-12-01	580
1986-12-02	505
1986-12-03	658
1986-12-04	666
1986-12-05	722
1986-12-06	604
1986-12-07	510
1986-12-08	562
1986-12-09	485
1986-12-10	586
1986-12-11	628
1986-12-12	640
1986-12-13	722
1986-12-14	677
1986-12-15	490
1986-12-16	729
1986-12-17	677
1986-12-18	545
1986-12-19	540
1986-12-20	545
1986-12-21	556
1986-12-22	535
1986-12-23	915
1986-12-24	709
1986-12-25	893
1986-12-26	1025
1986-12-27	696
1986-12-28	885
1986-12-29	716
1986-12-30	885
1986-12-31	1025
1987-01-01	859
1987-01-02	531
1987-01-03	625
1987-01-04	703
1987-01-05	661
1987-01-06	530
1987-01-07	626
1987-01-08	608
1987-01-09	541
1987-01-10	726
1987-01-11	776
1987-01-12	772
1987-01-13	825
1987-01-14	880
1987-01-15	628
1987-01-16	553
1987-01-17	480
1987-01-18	429
1987-01-19	417
1987-01-20	425
1987-01-21	454
1987-01-22	376
1987-01-23	349
1987-01-24	348
1987-01-25	376
1987-01-26	362
1987-01-27	330
1987-01-28	490
1987-01-29	737
1987-01-30	672
1987-01-31	642
1987-02-01	687
1987-02-02	587
1987-02-03	764
1987-02-04	641
1987-02-05	444
1987-02-06	401
1987-02-07	431
1987-02-08	417
1987-02-09	450
1987-02-10	423
1987-02-11	452
1987-02-12	512
1987-02-13	543
1987-02-14	437
1987-02-15	355
1987-02-16	342
1987-02-17	334
1987-02-18	325
1987-02-19	325
1987-02-20	299
1987-02-21	285
1987-02-22	298
1987-02-23	376
1987-02-24	322
1987-02-25	309
1987-02-26	311
1987-02-27	307
1987-02-28	293
1987-03-01	507
1987-03-02	549
1987-03-03	666
1987-03-04	679
1987-03-05	602
1987-03-06	688
1987-03-07	785
1987-03-08	847
1987-03-09	640
1987-03-10	629
1987-03-11	648
1987-03-12	735
1987-03-13	787
1987-03-14	1110
1987-03-15	962
1987-03-16	610
1987-03-17	550
1987-03-18	502
1987-03-19	661
1987-03-20	807
1987-03-21	777
1987-03-22	644
1987-03-23	588
1987-03-24	535
1987-03-25	699
1987-03-26	694
1987-03-27	638
1987-03-28	662
1987-03-29	675
1987-03-30	648
1987-03-31	620
1987-04-01	694
1987-04-02	744
1987-04-03	620
1987-04-04	457
1987-04-05	456
1987-04-06	426
1987-04-07	335
1987-04-08	296
1987-04-09	290
1987-04-10	319
1987-04-11	642
1987-04-12	462
1987-04-13	364
1987-04-14	435
1987-04-15	394
1987-04-16	551
1987-04-17	497
1987-04-18	348
1987-04-19	307
1987-04-20	301
1987-04-21	303
1987-04-22	296
1987-04-23	296
1987-04-24	294
1987-04-25	292
1987-04-26	300
1987-04-27	438
1987-04-28	425
1987-04-29	373
1987-04-30	361
1987-05-01	411
1987-05-02	349
1987-05-03	383
1987-05-04	304
1987-05-05	393
1987-05-06	291
1987-05-07	307
1987-05-08	338
1987-05-09	293
1987-05-10	285
1987-05-11	284
1987-05-12	283
1987-05-13	283
1987-05-14	285
1987-05-15	295
1987-05-16	381
1987-05-17	470
1987-05-18	598
1987-05-19	753
1987-05-20	766
1987-05-21	672
1987-05-22	821
1987-05-23	816
1987-05-24	730
1987-05-25	544
1987-05-26	555
1987-05-27	644
1987-05-28	585
1987-05-29	433
1987-05-30	616
1987-05-31	432
1987-06-01	385
1987-06-02	342
1987-06-03	432
1987-06-04	766
1987-06-05	740
1987-06-06	437
1987-06-07	477
1987-06-08	448
1987-06-09	440
1987-06-10	636
1987-06-11	737
1987-06-12	692
1987-06-13	768
1987-06-14	765
1987-06-15	711
1987-06-16	744
1987-06-17	789
1987-06-18	913
1987-06-19	972
1987-06-20	964
1987-06-21	1038
1987-06-22	824
1987-06-23	934
1987-06-24	1140
1987-06-25	1126
1987-06-26	1073
1987-06-27	998
1987-06-28	996
1987-06-29	1025
1987-06-30	1232
1987-07-01	1108
1987-07-02	1389
1987-07-03	1417
1987-07-04	1333
1987-07-05	1311
1987-07-06	1083
1987-07-07	1129
1987-07-08	1180
1987-07-09	1179
1987-07-10	1206
1987-07-11	1060
1987-07-12	844
1987-07-13	805
1987-07-14	819
1987-07-15	823
1987-07-16	923
1987-07-17	876
1987-07-18	861
1987-07-19	833
1987-07-20	598
1987-07-21	491
1987-07-22	716
1987-07-23	673
1987-07-24	596
1987-07-25	874
1987-07-26	972
1987-07-27	678
1987-07-28	630
1987-07-29	757
1987-07-30	938
1987-07-31	913
1987-08-01	928
1987-08-02	886
1987-08-03	744
1987-08-04	604
1987-08-05	792
1987-08-06	735
1987-08-07	604
1987-08-08	470
1987-08-09	510
1987-08-10	554
1987-08-11	646
1987-08-12	700
1987-08-13	805
1987-08-14	947
1987-08-15	1124
1987-08-16	1086
1987-08-17	876
1987-08-18	969
1987-08-19	862
1987-08-20	557
1987-08-21	608
1987-08-22	485
1987-08-23	710
1987-08-24	652
1987-08-25	655
1987-08-26	759
1987-08-27	895
1987-08-28	710
1987-08-29	600
1987-08-30	561
1987-08-31	600
1987-09-01	810
1987-09-02	774
1987-09-03	622
1987-09-04	517
1987-09-05	490
1987-09-06	516
1987-09-07	590
1987-09-08	480
1987-09-09	742
1987-09-10	847
1987-09-11	867
1987-09-12	856
1987-09-13	898
1987-09-14	608
1987-09-15	578
1987-09-16	642
1987-09-17	730
1987-09-18	616
1987-09-19	606
1987-09-20	674
1987-09-21	575
1987-09-22	526
1987-09-23	818
1987-09-24	865
1987-09-25	914
1987-09-26	1137
1987-09-27	938
1987-09-28	775
1987-09-29	588
1987-09-30	457
1987-10-01	423
1987-10-02	420
1987-10-03	426
1987-10-04	485
1987-10-05	487
1987-10-06	543
1987-10-07	473
1987-10-08	394
1987-10-09	381
1987-10-10	376
1987-10-11	381
1987-10-12	402
1987-10-13	376
1987-10-14	372
1987-10-15	372
1987-10-16	376
1987-10-17	379
1987-10-18	376
1987-10-19	414
1987-10-20	481
1987-10-21	510
1987-10-22	556
1987-10-23	692
1987-10-24	473
1987-10-25	480
1987-10-26	487
1987-10-27	527
1987-10-28	555
1987-10-29	580
1987-10-30	448
1987-10-31	375
1987-11-01	370
1987-11-02	462
1987-11-03	533
1987-11-04	632
1987-11-05	676
1987-11-06	582
1987-11-07	590
1987-11-08	716
1987-11-09	652
1987-11-10	987
1987-11-11	1033
1987-11-12	1118
1987-11-13	943
1987-11-14	961
1987-11-15	746
1987-11-16	530
1987-11-17	817
1987-11-18	1062
1987-11-19	980
1987-11-20	753
1987-11-21	694
1987-11-22	792
1987-11-23	928
1987-11-24	842
1987-11-25	713
1987-11-26	640
1987-11-27	584
1987-11-28	624
1987-11-29	582
1987-11-30	528
1987-12-01	789
1987-12-02	638
1987-12-03	660
1987-12-04	692
1987-12-05	934
1987-12-06	998
1987-12-07	856
1987-12-08	855
1987-12-09	1046
1987-12-10	1084
1987-12-11	878
1987-12-12	807
1987-12-13	931
1987-12-14	709
1987-12-15	750
1987-12-16	803
1987-12-17	1170
1987-12-18	1129
1987-12-19	888
1987-12-20	974
1987-12-21	679
1987-12-22	572
1987-12-23	702
1987-12-24	555
1987-12-25	1028
1987-12-26	1140
1987-12-27	890
1987-12-28	870
1987-12-29	1107
1987-12-30	1428
1987-12-31	1360
1988-01-01	1311
1988-01-02	1435
1988-01-03	1389
1988-01-04	1089
1988-01-05	1241
1988-01-06	1430
1988-01-07	1579
1988-01-08	1445
1988-01-09	1217
1988-01-10	1259
1988-01-11	1044
1988-01-12	1204
1988-01-13	1087
1988-01-14	1181
1988-01-15	1444
1988-01-16	1435
1988-01-17	1654
1988-01-18	1732
1988-01-19	1837
1988-01-20	1789
1988-01-21	1825
1988-01-22	1741
1988-01-23	1771
1988-01-24	1759
1988-01-25	1573
1988-01-26	1660
1988-01-27	1777
1988-01-28	1687
1988-01-29	1175
1988-01-30	1430
1988-01-31	1524
1988-02-01	1354
1988-02-02	1795
1988-02-03	1885
1988-02-04	1786
1988-02-05	1711
1988-02-06	1810
1988-02-07	1898
1988-02-08	1657
1988-02-09	1810
1988-02-10	1780
1988-02-11	1666
1988-02-12	1744
1988-02-13	1804
1988-02-14	1715
1988-02-15	1684
1988-02-16	1771
1988-02-17	1723
1988-02-18	1732
1988-02-19	1825
1988-02-20	1726
1988-02-21	1672
1988-02-22	1648
1988-02-23	1795
1988-02-24	1660
1988-02-25	1765
1988-02-26	1840
1988-02-27	1801
1988-02-28	1821
1988-02-29	1903
1988-03-01	1816
1988-03-02	1804
1988-03-03	1699
1988-03-04	1759
1988-03-05	1762
1988-03-06	1711
1988-03-07	1466
1988-03-08	1780
1988-03-09	2233
1988-03-10	2070
1988-03-11	2093
1988-03-12	2007
1988-03-13	1843
1988-03-14	1974
1988-03-15	1948
1988-03-16	1915
1988-03-17	1913
1988-03-18	1938
1988-03-19	1804
1988-03-20	1612
1988-03-21	1720
1988-03-22	1798
1988-03-23	1696
1988-03-24	1573
1988-03-25	1798
1988-03-26	1950
1988-03-27	2258
1988-03-28	2401
1988-03-29	2511
1988-03-30	2528
1988-03-31	2499
1988-04-01	2406
1988-04-02	2350
1988-04-03	2336
1988-04-04	2189
1988-04-05	1983
1988-04-06	1791
1988-04-07	1909
1988-04-08	1775
1988-04-09	1725
1988-04-10	2046
1988-04-11	2146
1988-04-12	2084
1988-04-13	2216
1988-04-14	2410
1988-04-15	2296
1988-04-16	2480
1988-04-17	2518
1988-04-18	2392
1988-04-19	2427
1988-04-20	2959
1988-04-21	2882
1988-04-22	2332
1988-04-23	2313
1988-04-24	3298
1988-04-25	3361
1988-04-26	3247
1988-04-27	3158
1988-04-28	2970
1988-04-29	2885
1988-04-30	2950
1988-05-01	2950
1988-05-02	2877
1988-05-03	2960
1988-05-04	2857
1988-05-05	2980
1988-05-06	2880
1988-05-07	2915
1988-05-08	3049
1988-05-09	3162
1988-05-10	3089
1988-05-11	3181
1988-05-12	3082
1988-05-13	3077
1988-05-14	3184
1988-05-15	2865
1988-05-16	2948
1988-05-17	2975
1988-05-18	3015
1988-05-19	2371
1988-05-20	2720
1988-05-21	2673
1988-05-22	2969
1988-05-23	3162
1988-05-24	3189
1988-05-25	3061
1988-05-26	3110
1988-05-27	3211
1988-05-28	3008
1988-05-29	3142
1988-05-30	2940
1988-05-31	2907
1988-06-01	2902
1988-06-02	2857
1988-06-03	2860
1988-06-04	2844
1988-06-05	2917
1988-06-06	2862
1988-06-07	2821
1988-06-08	2507
1988-06-09	2328
1988-06-10	2543
1988-06-11	2606
1988-06-12	2610
1988-06-13	2627
1988-06-14	2652
1988-06-15	2522
1988-06-16	2524
1988-06-17	2602
1988-06-18	2564
1988-06-19	2560
1988-06-20	2480
1988-06-21	2234
1988-06-22	2120
1988-06-23	2219
1988-06-24	2301
1988-06-25	2272
1988-06-26	1925
1988-06-27	1920
1988-06-28	1943
1988-06-29	1748
1988-06-30	1752
1988-07-01	1797
1988-07-02	1806
1988-07-03	1804
1988-07-04	1705
1988-07-05	1266
1988-07-06	1123
1988-07-07	1011
1988-07-08	1091
1988-07-09	1315
1988-07-10	1166
1988-07-11	950
1988-07-12	912
1988-07-13	1075
1988-07-14	1470
1988-07-15	1514
1988-07-16	1426
1988-07-17	1067
1988-07-18	1001
1988-07-19	1049
1988-07-20	975
1988-07-21	851
1988-07-22	152
1988-07-23	993
1988-07-24	1210
1988-07-25	912
1988-07-26	854
1988-07-27	809
1988-07-28	813
1988-07-29	720
1988-07-30	624
1988-07-31	573
1988-08-01	583
1988-08-02	650
1988-08-03	682
1988-08-04	571
1988-08-05	613
1988-08-06	749
1988-08-07	682
1988-08-08	641
1988-08-09	689
1988-08-10	760
1988-08-11	706
1988-08-12	740
1988-08-13	726
1988-08-14	782
1988-08-15	745
1988-08-16	823
1988-08-17	855
1988-08-18	830
1988-08-19	748
1988-08-20	714
1988-08-21	735
1988-08-22	748
1988-08-23	799
1988-08-24	783
1988-08-25	823
1988-08-26	847
1988-08-27	839
1988-08-28	850
1988-08-29	754
1988-08-30	990
1988-08-31	887
1988-09-01	792
1988-09-02	745
1988-09-03	868
1988-09-04	770
1988-09-05	744
1988-09-06	840
1988-09-07	828
1988-09-08	870
1988-09-09	774
1988-09-10	797
1988-09-11	843
1988-09-12	731
1988-09-13	863
1988-09-14	922
1988-09-15	975
1988-09-16	1062
1988-09-17	1051
1988-09-18	1163
1988-09-19	1000
1988-09-20	997
1988-09-21	1168
1988-09-22	1124
1988-09-23	1149
1988-09-24	1158
1988-09-25	1193
1988-09-26	1073
1988-09-27	1178
1988-09-28	1255
1988-09-29	1246
1988-09-30	1179
1988-10-01	1135
1988-10-02	1286
1988-10-03	961
1988-10-04	1127
1988-10-05	1063
1988-10-06	941
1988-10-07	928
1988-10-08	939
1988-10-09	925
1988-10-10	880
1988-10-11	888
1988-10-12	913
1988-10-13	923
1988-10-14	867
1988-10-15	945
1988-10-16	976
1988-10-17	850
1988-10-18	924
1988-10-19	837
1988-10-20	848
1988-10-21	843
1988-10-22	805
1988-10-23	820
1988-10-24	845
1988-10-25	853
1988-10-26	857
1988-10-27	843
1988-10-28	814
1988-10-29	815
1988-10-30	815
1988-10-31	826
1988-11-01	843
1988-11-02	845
1988-11-03	844
1988-11-04	978
1988-11-05	858
1988-11-06	848
1988-11-07	879
1988-11-08	837
1988-11-09	900
1988-11-10	903
1988-11-11	1000
1988-11-12	1311
1988-11-13	1335
1988-11-14	1271
1988-11-15	1410
1988-11-16	1390
1988-11-17	1428
1988-11-18	1437
1988-11-19	1308
1988-11-20	1360
1988-11-21	1415
1988-11-22	1388
1988-11-23	1302
1988-11-24	1365
1988-11-25	1604
1988-11-26	1297
1988-11-27	1325
1988-11-28	1247
1988-11-29	1455
1988-11-30	1333
1988-12-01	1461
1988-12-02	1510
1988-12-03	1454
1988-12-04	1300
1988-12-05	1377
1988-12-06	1368
1988-12-07	1227
1988-12-08	1365
1988-12-09	1383
1988-12-10	1270
1988-12-11	1445
1988-12-12	1323
1988-12-13	1387
1988-12-14	1528
1988-12-15	1461
1988-12-16	1450
1988-12-17	1757
1988-12-18	1663
1988-12-19	1582
1988-12-20	1622
1988-12-21	1536
1988-12-22	1640
1988-12-23	1646
1988-12-24	1720
1988-12-25	1555
1988-12-26	1467
1988-12-27	1601
1988-12-28	1353
1988-12-29	1383
1988-12-30	1518
1988-12-31	1593
1989-01-01	1800
1989-01-02	1869
1989-01-03	1898
1989-01-04	1892
1989-01-05	1908
1989-01-06	1860
1989-01-07	1919
1989-01-08	1881
1989-01-09	1775
1989-01-10	1801
1989-01-11	1873
1989-01-12	1886
1989-01-13	1871
1989-01-14	1895
1989-01-15	1879
1989-01-16	1649
1989-01-17	1766
1989-01-18	1839
1989-01-19	1790
1989-01-20	1740
1989-01-21	1686
1989-01-22	1559
1989-01-23	1561
1989-01-24	1622
1989-01-25	1617
1989-01-26	1447
1989-01-27	1676
1989-01-28	1593
1989-01-29	1617
1989-01-30	1481
1989-01-31	1654
1989-02-01	1543
1989-02-02	1617
1989-02-03	1540
1989-02-04	1436
1989-02-05	1399
1989-02-06	1391
1989-02-07	1264
1989-02-08	1184
1989-02-09	1227
1989-02-10	1203
1989-02-11	1312
1989-02-12	1235
1989-02-13	1031
1989-02-14	1316
1989-02-15	1372
1989-02-16	1476
1989-02-17	1441
1989-02-18	1401
1989-02-19	1237
1989-02-20	1176
1989-02-21	1353
1989-02-22	1500
1989-02-23	1503
1989-02-24	1476
1989-02-25	1524
1989-02-26	1584
1989-02-27	1476
1989-02-28	1508
1989-03-01	1492
1989-03-02	1481
1989-03-03	1497
1989-03-04	1417
1989-03-05	1544
1989-03-06	1246
1989-03-07	1344
1989-03-08	1293
1989-03-09	1100
1989-03-10	1105
1989-03-11	961
1989-03-12	1058
1989-03-13	999
1989-03-14	1105
1989-03-15	1119
1989-03-16	1168
1989-03-17	1437
1989-03-18	1620
1989-03-19	1588
1989-03-20	1421
1989-03-21	1416
1989-03-22	1395
1989-03-23	1196
1989-03-24	1032
1989-03-25	1044
1989-03-26	1041
1989-03-27	995
1989-03-28	1000
1989-03-29	958
1989-03-30	990
1989-03-31	1175
1989-04-01	457
1989-04-02	477
1989-04-03	448
1989-04-04	294
1989-04-05	285
1989-04-06	296
1989-04-07	295
1989-04-08	314
1989-04-09	300
1989-04-10	330
1989-04-11	314
1989-04-12	350
1989-04-13	405
1989-04-14	473
1989-04-15	447
1989-04-16	499
1989-04-17	550
1989-04-18	547
1989-04-19	566
1989-04-20	546
1989-04-21	612
1989-04-22	618
1989-04-23	694
1989-04-24	704
1989-04-25	776
1989-04-26	972
1989-04-27	897
1989-04-28	1178
1989-04-29	1174
1989-04-30	1137
1989-05-01	288
1989-05-02	287
1989-05-03	291
1989-05-04	274
1989-05-05	278
1989-05-06	287
1989-05-07	295
1989-05-08	830
1989-05-09	648
1989-05-10	396
1989-05-11	316
1989-05-12	312
1989-05-13	372
1989-05-14	394
1989-05-15	297
1989-05-16	281
1989-05-17	290
1989-05-18	232
1989-05-19	261
1989-05-20	238
1989-05-21	301
1989-05-22	315
1989-05-23	278
1989-05-24	458
1989-05-25	505
1989-05-26	364
1989-05-27	313
1989-05-28	265
1989-05-29	317
1989-05-30	317
1989-05-31	357
1989-06-01	367
1989-06-02	368
1989-06-03	336
1989-06-04	320
1989-06-05	331
1989-06-06	274
1989-06-07	254
1989-06-08	278
1989-06-09	303
1989-06-10	341
1989-06-11	341
1989-06-12	331
1989-06-13	241
1989-06-14	241
1989-06-15	247
1989-06-16	255
1989-06-17	253
1989-06-18	322
1989-06-19	382
1989-06-20	248
1989-06-21	353
1989-06-22	321
1989-06-23	197
1989-06-24	222
1989-06-25	203
1989-06-26	208
1989-06-27	176
1989-06-28	189
1989-06-29	223
1989-06-30	218
1989-07-01	186
1989-07-02	186
1989-07-03	197
1989-07-04	195
1989-07-05	217
1989-07-06	217
1989-07-07	297
1989-07-08	208
1989-07-09	240
1989-07-10	362
1989-07-11	338
1989-07-12	404
1989-07-13	454
1989-07-14	404
1989-07-15	398
1989-07-16	221
1989-07-17	505
1989-07-18	427
1989-07-19	307
1989-07-20	220
1989-07-21	204
1989-07-22	196
1989-07-23	197
1989-07-24	191
1989-07-25	187
1989-07-26	181
1989-07-27	176
1989-07-28	177
1989-07-29	186
1989-07-30	190
1989-07-31	194
1989-08-01	193
1989-08-02	460
1989-08-03	401
1989-08-04	233
1989-08-05	216
1989-08-06	217
1989-08-07	214
1989-08-08	207
1989-08-09	219
1989-08-10	215
1989-08-11	190
1989-08-12	170
1989-08-13	163
1989-08-14	152
1989-08-15	147
1989-08-16	172
1989-08-17	175
1989-08-18	188
1989-08-19	164
1989-08-20	169
1989-08-21	156
1989-08-22	182
1989-08-23	167
1989-08-24	174
1989-08-25	168
1989-08-26	171
1989-08-27	171
1989-08-28	197
1989-08-29	192
1989-08-30	201
1989-08-31	185
1989-09-01	180
1989-09-02	122
1989-09-03	217
1989-09-04	327
1989-09-05	352
1989-09-06	220
1989-09-07	208
1989-09-08	235
1989-09-09	261
1989-09-10	213
1989-09-11	223
1989-09-12	264
1989-09-13	229
1989-09-14	223
1989-09-15	217
1989-09-16	224
1989-09-17	226
1989-09-18	233
1989-09-19	235
1989-09-20	221
1989-09-21	190
1989-09-22	191
1989-09-23	244
1989-09-24	199
1989-09-25	224
1989-09-26	270
1989-09-27	223
1989-09-28	260
1989-09-29	320
1989-09-30	203
1989-10-01	404
1989-10-02	355
1989-10-03	321
1989-10-04	247
1989-10-05	326
1989-10-06	329
1989-10-07	364
1989-10-08	380
1989-10-09	242
1989-10-10	215
1989-10-11	208
1989-10-12	248
1989-10-13	354
1989-10-14	262
1989-10-15	243
1989-10-16	230
1989-10-17	226
1989-10-18	260
1989-10-19	224
1989-10-20	214
1989-10-21	319
1989-10-22	322
1989-10-23	233
1989-10-24	213
1989-10-25	206
1989-10-26	242
1989-10-27	204
1989-10-28	243
1989-10-29	389
1989-10-30	422
1989-10-31	357
1989-11-01	324
1989-11-02	428
1989-11-03	350
1989-11-04	367
1989-11-05	406
1989-11-06	404
1989-11-07	342
1989-11-08	258
1989-11-09	222
1989-11-10	310
1989-11-11	258
1989-11-12	249
1989-11-13	315
1989-11-14	216
1989-11-15	389
1989-11-16	349
1989-11-17	354
1989-11-18	386
1989-11-19	391
1989-11-20	360
1989-11-21	367
1989-11-22	418
1989-11-23	425
1989-11-24	395
1989-11-25	365
1989-11-26	364
1989-11-27	241
1989-11-28	202
1989-11-29	199
1989-11-30	184
1989-12-01	182
1989-12-02	217
1989-12-03	215
1989-12-04	219
1989-12-05	219
1989-12-06	219
1989-12-07	215
1989-12-08	205
1989-12-09	217
1989-12-10	215
1989-12-11	203
1989-12-12	203
1989-12-13	200
1989-12-14	195
1989-12-15	195
1989-12-16	193
1989-12-17	235
1989-12-18	315
1989-12-19	227
1989-12-20	215
1989-12-21	197
1989-12-22	195
1989-12-23	178
1989-12-24	176
1989-12-25	176
1989-12-26	174
1989-12-27	174
1989-12-28	174
1989-12-29	178
1989-12-30	246
1989-12-31	256
1990-01-01	255
1990-01-02	259
1990-01-03	266
1990-01-04	259
1990-01-05	175
1990-01-06	171
1990-01-07	165
1990-01-08	162
1990-01-09	165
1990-01-10	181
1990-01-11	207
1990-01-12	210
1990-01-13	197
1990-01-14	184
1990-01-15	175
1990-01-16	175
1990-01-17	175
1990-01-18	175
1990-01-19	165
1990-01-20	168
1990-01-21	165
1990-01-22	171
1990-01-23	178
1990-01-24	181
1990-01-25	184
1990-01-26	178
1990-01-27	178
1990-01-28	178
1990-01-29	178
1990-01-30	184
1990-01-31	270
1990-02-01	343
1990-02-02	248
1990-02-03	204
1990-02-04	191
1990-02-05	187
1990-02-06	181
1990-02-07	178
1990-02-08	175
1990-02-09	181
1990-02-10	178
1990-02-11	178
1990-02-12	175
1990-02-13	171
1990-02-14	168
1990-02-15	165
1990-02-16	223
1990-02-17	204
1990-02-18	210
1990-02-19	187
1990-02-20	311
1990-02-21	358
1990-02-22	342
1990-02-23	338
1990-02-24	346
1990-02-25	346
1990-02-26	367
1990-02-27	338
1990-02-28	307
1990-03-01	352
1990-03-02	324
1990-03-03	248
1990-03-04	230
1990-03-05	227
1990-03-06	220
1990-03-07	187
1990-03-08	151
1990-03-09	148
1990-03-10	148
1990-03-11	145
1990-03-12	145
1990-03-13	145
1990-03-14	194
1990-03-15	234
1990-03-16	207
1990-03-17	184
1990-03-18	181
1990-03-19	171
1990-03-20	168
1990-03-21	162
1990-03-22	156
1990-03-23	151
1990-03-24	145
1990-03-25	139
1990-03-26	139
1990-03-27	130
1990-03-28	151
1990-03-29	348
1990-03-30	220
1990-03-31	162
1990-04-01	252
1990-04-02	262
1990-04-03	220
1990-04-04	363
1990-04-05	616
1990-04-06	561
1990-04-07	516
1990-04-08	402
1990-04-09	352
1990-04-10	329
1990-04-11	241
1990-04-12	212
1990-04-13	200
1990-04-14	200
1990-04-15	184
1990-04-16	171
1990-04-17	130
1990-04-18	122
1990-04-19	119
1990-04-20	128
1990-04-21	136
1990-04-22	122
1990-04-23	145
1990-04-24	162
1990-04-25	197
1990-04-26	217
1990-04-27	191
1990-04-28	262
1990-04-29	204
1990-04-30	168
1990-05-01	116
1990-05-02	136
1990-05-03	123
1990-05-04	139
1990-05-05	114
1990-05-06	116
1990-05-07	108
1990-05-08	116
1990-05-09	156
1990-05-10	171
1990-05-11	184
1990-05-12	191
1990-05-13	200
1990-05-14	232
1990-05-15	265
1990-05-16	260
1990-05-17	252
1990-05-18	220
1990-05-19	260
1990-05-20	338
1990-05-21	230
1990-05-22	270
1990-05-23	270
1990-05-24	275
1990-05-25	324
1990-05-26	334
1990-05-27	270
1990-05-28	262
1990-05-29	259
1990-05-30	324
1990-05-31	422
1990-06-01	423
1990-06-02	444
1990-06-03	419
1990-06-04	348
1990-06-05	300
1990-06-06	280
1990-06-07	270
1990-06-08	265
1990-06-09	300
1990-06-10	392
1990-06-11	455
1990-06-12	428
1990-06-13	423
1990-06-14	460
1990-06-15	449
1990-06-16	402
1990-06-17	338
1990-06-18	407
1990-06-19	362
1990-06-20	280
1990-06-21	305
1990-06-22	305
1990-06-23	252
1990-06-24	224
1990-06-25	224
1990-06-26	216
1990-06-27	275
1990-06-28	428
1990-06-29	551
1990-06-30	551
1990-07-01	551
1990-07-02	305
1990-07-03	397
1990-07-04	377
1990-07-05	419
1990-07-06	419
1990-07-07	372
1990-07-08	357
1990-07-09	348
1990-07-10	357
1990-07-11	510
1990-07-12	662
1990-07-13	503
1990-07-14	460
1990-07-15	477
1990-07-16	563
1990-07-17	649
1990-07-18	618
1990-07-19	627
1990-07-20	795
1990-07-21	700
1990-07-22	510
1990-07-23	505
1990-07-24	546
1990-07-25	466
1990-07-26	557
1990-07-27	471
1990-07-28	510
1990-07-29	624
1990-07-30	720
1990-07-31	700
1990-08-01	424
1990-08-02	462
1990-08-03	470
1990-08-04	530
1990-08-05	432
1990-08-06	408
1990-08-07	391
1990-08-08	395
1990-08-09	375
1990-08-10	371
1990-08-11	375
1990-08-12	367
1990-08-13	311
1990-08-14	296
1990-08-15	299
1990-08-16	296
1990-08-17	296
1990-08-18	371
1990-08-19	408
1990-08-20	399
1990-08-21	416
1990-08-22	408
1990-08-23	453
1990-08-24	500
1990-08-25	466
1990-08-26	416
1990-08-27	395
1990-08-28	338
1990-08-29	319
1990-08-30	379
1990-08-31	404
1990-09-01	416
1990-09-02	307
1990-09-03	299
1990-09-04	299
1990-09-05	292
1990-09-06	288
1990-09-07	311
1990-09-08	363
1990-09-09	383
1990-09-10	412
1990-09-11	363
1990-09-12	315
1990-09-13	330
1990-09-14	367
1990-09-15	378
1990-09-16	379
1990-09-17	330
1990-09-18	303
1990-09-19	307
1990-09-20	307
1990-09-21	307
1990-09-22	303
1990-09-23	319
1990-09-24	346
1990-09-25	346
1990-09-26	338
1990-09-27	330
1990-09-28	330
1990-09-29	288
1990-09-30	288
1990-10-01	288
1990-10-02	273
1990-10-03	281
1990-10-04	367
1990-10-05	408
1990-10-06	399
1990-10-07	458
1990-10-08	420
1990-10-09	371
1990-10-10	323
1990-10-11	234
1990-10-12	266
1990-10-13	277
1990-10-14	255
1990-10-15	237
1990-10-16	237
1990-10-17	234
1990-10-18	291
1990-10-19	237
1990-10-20	248
[truncated: 12,068 more rows]
